# Supplementary material for: Impact of proximity of healthier versus less healthy foods on intake: A lab-based experiment
Source: Appetite. 2019 Feb 1;133:147–55. doi: 10.1016/j.appet.2018.10.021 (PMC6335384; doi:10.1016/j.appet.2018.10.021)
Supplement: Data Profile [file mmc2.xml]

<?xml version="1.0" encoding="UTF-8" standalone="no"?><data:data><datasets><author>tm388@medschl.cam.ac.uk</author><type>0</type><dataset><value>1</value><reason>The authors do not have permission to share data</reason><comments/></dataset></datasets></data:data>
